# Supplementary material for: Preferential attachment in the evolution of metabolic networks
Source: BMC Genomics. 2005 Nov 10;6:159. doi: 10.1186/1471-2164-6-159 (PMC1316878; doi:10.1186/1471-2164-6-159)
Supplement: Additional File 1 — E. coli isozymes Flat file containing a simple list of the isozymes in E. coli. [file 1471-2164-6-159-S1.txt]

EC :           1.1.1.1
NAME :         Alcohol dehydrogenase
ECOLI GENES :  b0356
ECOLI GENES :  b1478
ECOLI GENES :  b3589
ECOLI GENES :  b1241
ECO ISOZYME :  b0356 : PMID 1731906
ECO ISOZYME :  b1478 : PMID EcoCyc
ECO ISOZYME :  b3589 : PMID 7768815
ECO ISOZYME :  b1241 : PMID 1731906
///
EC :           1.1.1.3
NAME :         Homoserine dehydrogenase
ECOLI GENES :  b0002
ECOLI GENES :  b3940
ECO ISOZYME :  b0002 : PMID 387092
ECO ISOZYME :  b3940 : PMID 6298218
///
EC :           1.1.1.28
NAME :         D-lactate dehydrogenase
ECOLI GENES :  b2133
ECOLI GENES :  b1380
ECO ISOZYME :  b1380 : PMID 6386470 10944213
ECO ISOZYME :  b2133 : PMID 9025293
///
EC :           1.1.1.60
NAME :         2-hydroxy-3-oxopropionate reductase
ECOLI GENES :  b3125
ECOLI GENES :  b0509
ECO ISOZYME :  b3125 : PMID 9772162 EcoCyc 
ECO ISOZYME :  b0509 : PMID 10601204 EcoCyc
///
EC :           1.1.1.79
NAME :         Glyoxylate reductase (NADP)
ECOLI GENES :  b1033
ECOLI GENES :  b3553
ECO ISOZYME :  b1033 : PMID 11237876  EcoCyc
ECO ISOZYME :  b3553 : PMID 11237876  EcoCyc
///
EC :           1.1.99.5
NAME :         Glycerol-3-phosphate dehydrogenase
ECOLI GENES :  b3426
ECOLI GENES :  b2243
ECOLI GENES :  b2242
ECOLI GENES :  b2241
ECO ISOZYME :  b3426 : PMID 1987111
ECO ISOZYME :  b2241 : PMID 3286606
ECO ISOZYME :  b2242 : PMID 3286606
ECO ISOZYME :  b2243 : PMID 3286606
///
EC :           1.2.1.2
NAME :         Formate dehydrogenase
ECOLI GENES :  b3893
ECOLI GENES :  b4079
ECOLI GENES :  b3894
ECOLI GENES :  b1476
ECOLI GENES :  b1475
ECOLI GENES :  b3892
ECOLI GENES :  b1474
ECO ISOZYME :  b4079 : EcoCyc
ECO ISOZYME :  b3893 : PMID 8522521 9852007
ECO ISOZYME :  b3892 : PMID 8522521 9852007
ECO ISOZYME :  b3894 : PMID 8522521 9852007
ECO ISOZYME :  b1474 : PMID 1834669 11884747 168848 7747941
ECO ISOZYME :  b1475 : PMID 1834669 11884747 168848 7747941
ECO ISOZYME :  b1476 : PMID 1834669 11884747 168848 7747941
///
EC :           1.2.1.10
NAME :         Acetaldehyde dehydrogenase (acetylating)
ECOLI GENES :  b0351
ECOLI GENES :  b1241
ECO ISOZYME :  b0351 : PMID 9098055 EcoCyc
ECO ISOZYME :  b1241 : PMID 2695398 7773397 1325457
///
EC :           1.2.1.22
NAME :         Lactaldehyde dehydrogenase
ECOLI GENES :  b1415
ECOLI GENES :  b3588
ECO ISOZYME :  b1415 : PMID EcoCyc 6345530 3298215
ECO ISOZYME :  b3588 : PMID EcoCyc 7768815
///
EC :           1.3.3.3
NAME :         Coproporphyrinogen oxidase
ECOLI GENES :  b2436
ECOLI GENES :  b3867
ECOLI GENES :  b2955
ECO ISOZYME :  b2436 : PMID EcoCyc 8300522
ECO ISOZYME :  b3867 : PMID EcoCyc 7768836
ECO NO :       b2955 : PMID EcoCyc
///
EC :           1.5.1.29
NAME :         FMN reductase
ECOLI GENES :  b3844
ECOLI GENES :  b0937
ECO ISOZYME :  b3844 : PMID 2050627 1601132 EcoCyc
ECO ISOZYME :  b0937 : PMID 10506196 10480865 EcoCyc
///
EC :           1.6.5.3
NAME :         NADH dehydrogenase II
ECOLI GENES :  b2283
ECOLI GENES :  b2282
ECOLI GENES :  b2281
ECOLI GENES :  b2280
ECOLI GENES :  b2276
ECOLI GENES :  b2277
ECOLI GENES :  b2285
ECOLI GENES :  b2284
ECOLI GENES :  b2278
ECOLI GENES :  b2288
ECOLI GENES :  b2279
ECOLI GENES :  b1109
ECOLI GENES :  b2287
ECOLI GENES :  b2286
ECO ISOZYME :  b1109 : PMID 8387992
ECO ISOZYME :  b2276 : PMID 8387992
ECO ISOZYME :  b2277 : PMID 8387992
ECO ISOZYME :  b2278 : PMID 8387992
ECO ISOZYME :  b2279 : PMID 8387992
ECO ISOZYME :  b2280 : PMID 8387992
ECO ISOZYME :  b2281 : PMID 8387992
ECO ISOZYME :  b2282 : PMID 8387992
ECO ISOZYME :  b2283 : PMID 8387992
ECO ISOZYME :  b2284 : PMID 8387992
ECO ISOZYME :  b2285 : PMID 8387992
ECO ISOZYME :  b2288 : PMID 8387992
ECO ISOZYME :  b2286 : PMID 8387992
ECO ISOZYME :  b2287 : PMID 8387992
///
EC :           1.6.6.9
NAME :         Trimethylamine oxidase 1
ECOLI GENES :  b0997
ECOLI GENES :  b0996
ECOLI GENES :  b1873
ECOLI GENES :  b1872
ECO ISOZYME :  b0996 : PMID 8022286
ECO ISOZYME :  b0997 : PMID 8022286
ECO ISOZYME :  b1872 : PMID 11004177 
ECO ISOZYME :  b1873 : PMID 11004177
///
EC :           1.6.99.7
NAME :         Dihydropteridine reductase
ECOLI GENES :  b0578
ECOLI GENES :  b2552
ECO ISOZYME :  b0578 : PMID 3060113
ECO ISOZYME :  b2552 : PMID 1601132
///
EC :           1.7.99.4
NAME :         Nitrite reductase
ECOLI GENES :  b1466
ECOLI GENES :  b1467
ECOLI GENES :  b1468
ECOLI GENES :  b2208
ECOLI GENES :  b1224
ECOLI GENES :  b1225
ECOLI GENES :  b1226
ECOLI GENES :  b1227
ECOLI GENES :  b2203
ECOLI GENES :  b2202
ECOLI GENES :  b2204
ECOLI GENES :  b2207
ECOLI GENES :  b2206
ECOLI GENES :  b2205
ECOLI GENES :  b1465
ECO ISOZYME :  b1466 : PMID 2233673 4151408 3311749 1090591
ECO ISOZYME :  b1467 : PMID 2233673 4151408 3311749 1090591
ECO ISOZYME :  b1468 : PMID 2233673 4151408 3311749 1090591
ECO ISOZYME :  b1227 : PMID 1090591 1545706
ECO ISOZYME :  b1224 : PMID 1090591 1545706
ECO ISOZYME :  b1225 : PMID 1090591 1545706
ECO ISOZYME :  b2208 : PMID 8919448 8842153 8830238 10548535
ECO ISOZYME :  b2202 : PMID 8919448 8842153 8830238 10548535
ECO ISOZYME :  b2203 : PMID 8919448 8842153 8830238 10548535
ECO ISOZYME :  b2204 : PMID 8919448 8842153 8830238 10548535
ECO ISOZYME :  b2207 : PMID 8919448 8842153 8830238 10548535
ECO ISOZYME :  b2206 : PMID 8919448 8842153 8830238 10548535
ECO ISOZYME :  b2205 : PMID 8919448 8842153 8830238 10548535
///
EC :           1.8.4.6
NAME :         Peptide methionine sulfoxide reductase
ECOLI GENES :  b4219
ECOLI GENES :  b1778
ECO ISOZYME :  b4219 : PMID 11677230
ECO ISOZYME :  b1778 : PMID 11677230
///
EC :           1.11.1.6
NAME :         Hydroperoxidase
ECOLI GENES :  b1732
ECOLI GENES :  b3942
ECO ISOZYME :  b1732 : PMID 374409 3904630
ECO ISOZYME :  b3942 : PMID 8399141
///
EC :           1.12.7.2
NAME :         Hydrogenase
ECOLI GENES :  b2997
ECOLI GENES :  b2994
ECOLI GENES :  b0973
ECOLI GENES :  b0972
ECOLI GENES :  b2721
ECOLI GENES :  b2720
ECOLI GENES :  b2481
ECOLI GENES :  b2489
ECOLI GENES :  b2724
ECOLI GENES :  b2488
ECOLI GENES :  b2719
ECOLI GENES :  b2481
ECOLI GENES :  b2482 
ECOLI GENES :  b2484 
ECOLI GENES :  b2487
ECOLI GENES :  b2486
ECO ISOZYME :  b2486 : PMID 774794
ECO ISOZYME :  b2487 : PMID 774794
ECO ISOZYME :  b2482 : PMID 774794
ECO ISOZYME :  b2484 : PMID 774794
ECO ISOZYME :  b2719 : PMID 774794
ECO ISOZYME :  b2481 : PMID 7747941
ECO ISOZYME :  b2488 : PMID 7747941
ECO ISOZYME :  b2724 : PMID 7747941
ECO ISOZYME :  b2489 : PMID 7747941
ECO ISOZYME :  b2721 : PMID 7747941
ECO ISOZYME :  b2720 : PMID 7747941
ECO ISOZYME :  b2481 : PMID 7747941
ECO ISOZYME :  b0972 : PMID 7747941
ECO ISOZYME :  b0973 : PMID 7747941
ECO ISOZYME :  b2997 : PMID  9738917 7747941
ECO ISOZYME :  b2994 : PMID  9738917 7747941
///
EC :           1.15.1.1
NAME :         Superoxide dismutase
ECOLI GENES :  b3908
ECOLI GENES :  b1646
ECOLI GENES :  b1656
ECO ISOZYME :  b3908 : PMID 1447175
ECO NO      :  b1646 : PMID 1447175 4921969
ECO ISOZYME :  b1656 : PMID 1447175 4352182
///
EC :           1.17.4.1
NAME :         Ribonucleoside-diphosphate reductase
ECOLI GENES :  b2676
ECOLI GENES :  b2234
ECOLI GENES :  b2235
ECOLI GENES :  b2675
ECO ISOZYME :  b2676 : PMID 7809142
ECO ISOZYME :  b2234 : PMID 4896737 2190093
ECO ISOZYME :  b2235 : PMID 4896737 2190093
ECO ISOZYME :  b2675 : PMID 7809142
///
EC :           2.1.1.63
NAME :         Methylated-DNA--[protein]-cysteine S-methyltransferase
ECOLI GENES :  b1335
ECOLI GENES :  b2213
ECO ISOZYME :  b1335 : PMID 2825131
ECO ISOZYME :  b2213 : PMID 7713936 6092060
///
EC :           2.1.3.3
NAME :         Ornithine carbamoyltransferase
ECOLI GENES :  b4254
ECOLI GENES :  b0273
ECO ISOZYME :  b4254 : PMID 6329710 789338 
ECO ISOZYME :  b0273 : PMID 6329710 789338 
///
EC :           2.2.1.2
NAME :         Transaldolase
ECOLI GENES :  b3946
ECOLI GENES :  b2464
ECOLI GENES :  b0008
ECO NO      :  b3946 : PMID 11120740
ECO ISOZYME :  b2464 : PMID  8805555
ECO ISOZYME :  b0008 : PMID  8805555
///
EC :           2.2.1.6
NAME :         Acetolactate synthase
ECOLI GENES :  b3671
ECOLI GENES :  b0077
ECOLI GENES :  b3769
ECOLI GENES :  b3670
ECOLI GENES :  b3767
ECOLI GENES :  b0078
ECO ISOZYME :  b3671   : PMID 1512191 3511034  370104
ECO ISOZYME :  b0077   : PMID 3071721
ECO ISOZYME :  b3769   : EcoCyc
ECO ISOZYME :  b3670   : PMID 3511034  370104
ECO ISOZYME :  b3767   : EcoCyc 
ECO ISOZYME :  b0078   : EcoCyc
///
EC :           2.3.1.41
NAME :         3-oxoacyl-[acyl-carrier-protein] synthase
ECOLI GENES :  b1095
ECOLI GENES :  b2323
ECOLI GENES :  b1091
ECO ISOZYME :  b1095 : PMID 7002930 6988423
ECO ISOZYME :  b2323 : PMID 7002930
ECO ISOZYME :  b1091 : PMID 10733911 1551888
///
EC :           2.3.3.1
NAME :         Citrate (Si)-synthase
ECOLI GENES :  b0720
ECOLI GENES :  b0333
ECO ISOZYME :  b0720 : PMID 3333000
ECO ISOZYME :  b0720 : PMID 3333000
///
EC :           2.3.3.9
NAME :         Malate synthase
ECOLI GENES :  b4014
ECOLI GENES :  b2976
ECO ISOZYME :  b4014  : PMID 7925370 7033207
ECO ISOZYME :  b2976  : PMID 7925370 
///
EC :           2.4.1.1
NAME :         Phosphorylase
ECOLI GENES :  b3417
ECOLI GENES :  b3428
ECO ISOZYME :  b3417  : PMID 4878694
ECO ISOZYME :  b3428  : PMID 4878694
///
EC :           2.4.2.8
NAME :         Hypoxanthine phosphoribosyltransferase
ECOLI GENES :  b0125
ECOLI GENES :  b0238
ECO ISOZYME :  b0125 : PMID 692401
ECO ISOZYME :  b0238 : PMID 692401
///
EC :           2.5.1.47
NAME :         Cysteine synthase
ECOLI GENES :  b2414
ECOLI GENES :  b2421
ECO ISOZYME :  b2414 : PMID 3062311
ECO ISOZYME :  b2421 : PMID 2188958
///
EC :           2.5.1.54
NAME :         3-deoxy-7-phosphoheptulonate synthase
ECOLI GENES :  b1704
ECOLI GENES :  b2601
ECOLI GENES :  b0754
ECO ISOZYME :  b1704 : PMID 6167722 2903857
ECO ISOZYME :  b2601 : PMID 2903857
ECO ISOZYME :  b0754 : PMID 2903857
///
EC :           2.6.1.11
NAME :         Acetylornithine transaminase
ECOLI GENES :  b1748
ECOLI GENES :  b3359
ECO ISOZYME :  b1748 : PMID 9696779
ECO ISOZYME :  b3359 : PMID 9696779
///
EC :           2.6.1.42
NAME :         Branched-chain-amino-acid transaminase
ECOLI GENES :  b3770
ECOLI GENES :  b4054
ECO ISOZYME :  b3770  : PMID 3897211
ECO ISOZYME :  b4054  : PMID 3907634
///
EC :           2.7.1.11
NAME :         6-phosphofructokinase
ECOLI GENES :  b1723
ECOLI GENES :  b3916
ECO ISOZYME :  b1723  : PMID 149128 6235149
ECO ISOZYME :  b3916  : PMID 149128
///
EC :           2.7.1.12
NAME :         Gluconokinase
ECOLI GENES :  b4268
ECOLI GENES :  b3437
ECO ISOZYME :  b4268 : PMID 8014844 3040894
ECO ISOZYME :  b3437 : PMID 8014844 3040894
///
EC :           2.7.1.31
NAME :         Glycerate kinase
ECOLI GENES :  b3124
ECOLI GENES :  b0514
ECO ISOZYME :  b3124 : PMID 4887503
ECO ISOZYME :  b0514 : PMID 4887503
///
EC :           2.7.1.35
NAME :         Pyridoxal kinase
ECOLI GENES :  b1636
ECOLI GENES :  b2418
ECO ISOZYME :  b1636 : PMID 9537380
ECO ISOZYME :  b2418 : PMID 2540841
///
EC :           2.7.1.40
NAME :         Pyruvate kinase
ECOLI GENES :  b1676
ECOLI GENES :  b1854
ECO ISOZYME :  b1676  : PMID 2379684 1859631
ECO ISOZYME :  b1854  : PMID 2379684 1859631
///
EC :           2.7.1.49
NAME :         Hydroxymethylpyrimidine kinase
ECOLI GENES :  b2103
ECOLI GENES :  b2418
ECO ISOZYME :  b2103 : PMID 1007543
ECO ISOZYME :  b2418 : PMID 8885414
///
EC :           2.7.1.71
NAME :         Shikimate kinase
ECOLI GENES :  b3390
ECOLI GENES :  b0388
ECO ISOZYME :  b3390 : PMID 7883721
ECO ISOZYME :  b0388 : PMID 7883721
///
EC :           2.7.1.144
NAME :         Tagatose-6-phosphate kinase
ECOLI GENES :  b3132
ECOLI GENES :  b2095
ECO ISOZYME :  b3132 : PMID  8955298
ECO ISOZYME :  b2095 : PMID  8955298
///
EC :           2.7.2.1
NAME :         Acetate kinase
ECOLI GENES :  b3115
ECOLI GENES :  b2296
ECOLI GENES :  b1849
ECO ISOZYME :  b3115 : EcoCyc
ECO ISOZYME :  b2296 : EcoCyc
ECO ISOZYME :  b1849 : EcoCyc
///
EC :           2.7.2.4
NAME :         Aspartate kinase
ECOLI GENES :  b4024
ECOLI GENES :  b0002
ECOLI GENES :  b3940
ECO ISOZYME :  b4024 : EcoCyc
ECO ISOZYME :  b0002 : PMID 4562990
ECO ISOZYME :  b3940 : PMID 334767
///
EC :           2.7.6.5
NAME :         Nucleotide diphosphokinase
ECOLI GENES :  b3650
ECOLI GENES :  b2784
ECO ISOZYME :  b3650 : PMID 2542299
ECO ISOZYME :  b2784 : PMID 2542299
///
EC :           2.7.7.24
NAME :         Glucose-1-phosphate thymidylyltransferase
ECOLI GENES :  b2039
ECOLI GENES :  b3789
ECO ISOZYME :  b2039 : PMID 7517390
ECO ISOZYME :  b3789 : PMID 7559340 
///
EC :           2.7.8.7
NAME :         Holo-[acyl-carrier-protein] synthase
ECOLI GENES :  b2563
ECOLI GENES :  b3475
ECO ISOZYME :  b2563 : PMID 7559576 
ECO ISOZYME :  b3475 : PMID 10625633
///
EC :           3.1.3.2
NAME :         Acid phosphatase
ECOLI GENES :  b2744
ECOLI GENES :  b0980
ECOLI GENES :  b4055
ECO ISOZYME :  b2744 : PMID
ECO ISOZYME :  b0980 : PMID 6282821 8387749
ECO ISOZYME :  b4055 : PMID 9011040
///
EC :           3.1.3.11
NAME :         D-fructose-1,6-bisphosphate
ECOLI GENES :  b3925
ECOLI GENES :  b4232
ECO ISOZYME :  b3925 : PMID 10986273
ECO ISOZYME :  b4232 : PMID 6312898 2843822
///
EC :           3.1.3.16
NAME :         Phosphoprotein phosphatase
ECOLI GENES :  b1838
ECOLI GENES :  b2734
ECO ISOZYME :  b1838 : PMID 9130712
ECO ISOZYME :  b2734 : PMID 9130712
///
EC :           3.1.3.27
NAME :         Phosphatidylglycerophosphatase
ECOLI GENES :  b1278
ECOLI GENES :  b0418
ECO ISOZYME :  b1278 : PMID 1309518
ECO ISOZYME :  b0418 : PMID 1309518
///
EC :           3.1.4.46
NAME :         Glycerophosphodiester phosphodiesterase
ECOLI GENES :  b3449
ECOLI GENES :  b2239
ECO ISOZYME :  b3449 : PMID 2842304 1851953
ECO ISOZYME :  b2239 : PMID 1851953 6304089 2829735
///
EC :           3.2.1.1
NAME :         A-amylase
ECOLI GENES :  b1927
ECOLI GENES :  b3571
ECO ISOZYME :  b1927 : PMID 1400215
ECO ISOZYME :  b3571 : PMID 1544897
///
EC :           3.2.1.28
NAME :         A,a-trehalase
ECOLI GENES :  b3519
ECOLI GENES :  b1197
ECO ISOZYME :  b3519 : PMID 2820965 8083158
ECO ISOZYME :  b1197 : PMID 2820965 8083158
///
EC :           3.5.1.1
NAME :         Asparaginase
ECOLI GENES :  b0828
ECOLI GENES :  b1767
ECOLI GENES :  b2957
ECO ISOZYME :  b0828 : PMID EcoCyc
ECO ISOZYME :  b1767 : PMID 4895361 3514575
ECO ISOZYME :  b2957 : PMID 6102982
///
EC :           3.5.1.28
NAME :         N-acetylmuramoyl-L-alanine amidase
ECOLI GENES :  b2435
ECOLI GENES :  b0867
ECOLI GENES :  b4169
ECOLI GENES :  b2817
ECO ISOZYME :  b2435 : PMID 7511774
ECO ISOZYME :  b0867 : PMID EcoCyc
ECO ISOZYME :  b4169 : PMID 7511774
ECO ISOZYME :  b2817 : PMID EcoCyc
///
EC :           4.1.1.15
NAME :         Glutamate decarboxylase
ECOLI GENES :  b1493
ECOLI GENES :  b3517
ECO ISOZYME :  b1493    : PMID 8954890 522060
ECO ISOZYME :  b3517    : PMID 8954890 522060
///
EC :           4.1.1.17
NAME :         Ornithine decarboxylase
ECOLI GENES :  b0693
ECOLI GENES :  b2965
ECO ISOZYME :  b0693 : PMID 240388 15587
ECO ISOZYME :  b2965 : PMID 15587
///
EC :           4.1.1.18
NAME :         Lysine decarboxylase
ECOLI GENES :  b0186
ECOLI GENES :  b4131
ECO ISOZYME :  b0186  : PMID 6767710 9226257 9692215 9339543
ECO ISOZYME :  b4131  : PMID 6767710 9226257 9692215 9339543
///
EC :           4.1.1.19
NAME :         Arginine decarboxylase
ECOLI GENES :  b2938
ECOLI GENES :  b4117
ECO ISOZYME :  b2938 : PMID 2198270 1646785 4571774 4571773
ECO ISOZYME :  b4117 : PMID 8383109
///
EC :           4.1.2.13
NAME :         Fructose-bisphosphate aldolase
ECOLI GENES :  b2097
ECOLI GENES :  b2925
ECO ISOZYME :  b2097 : PMID 2649077 417719 348198 6996735 9531482
ECO ISOZYME :  b2925 : PMID 2649077 417719 348198 6996735 9531482
///
EC :           4.1.2.40
NAME :         Tagatose-bisphosphate aldolase
ECOLI GENES :  b3137
ECOLI GENES :  b2096
ECO ISOZYME :  b3137 : : EcoCyc  
ECO ISOZYME :  b2096 : : EcoCyc
///
EC :           4.2.1.2
NAME :         Fumarate hydratase
ECOLI GENES :  b4122
ECOLI GENES :  b1611
ECOLI GENES :  b1612
ECO ISOZYME :  b4122 : PMID 11133938 3291870  
ECO ISOZYME :  b1611 : PMID 11133938 3291870
ECO ISOZYME :  b1612 : PMID 422384 8203917 11133938 3291870
///
EC :           4.2.1.3
NAME :         Aconitate hydratase
ECOLI GENES :  b1276
ECOLI GENES :  b0118
ECO ISOZYME :  b1276 : PMID 8000525 10585860
ECO ISOZYME :  b0118 : PMID 8000525 10585860
///
EC :           4.2.1.46
NAME :         dTDP-glucose 4,6-dehydratase
ECOLI GENES :  b2041
ECOLI GENES :  b3788
ECO ISOZYME :  b2041  : PMID 7559340 7517391
ECO ISOZYME :  b3788  : PMID 7559340 7517391
///
EC :           4.2.1.60
NAME :         3-hydroxydecanoyl-[acyl-carrier-protein] dehydratase
ECOLI GENES :  b0954
ECOLI GENES :  b0180
ECO ISOZYME :  b0954 : PMID 2180957 8910376
ECO ISOZYME :  b0180 : PMID 8910376 7806516
///
EC :           4.3.1.17
NAME :         L-serine ammonia-lyase
ECOLI GENES :  b2797
ECOLI GENES :  b1814
ECOLI GENES :  b3111
ECOLI GENES :  b3112
ECO ISOZYME :  b2797  : PMID 9244285 2013569 8436113
ECO ISOZYME :  b1814  : PMID 9244285 2013569 8436113
ECO ISOZYME :  b3111  : PMID 9244285 2013569 8436113
ECO ISOZYME :  b3112  : PMID 9244285 2013569 8436113
///
EC :           4.3.1.19
NAME :         Threonine ammonia-lyase
ECOLI GENES :  b3772
ECOLI GENES :  b3117
ECOLI GENES :  b2797
ECOLI GENES :  b1814
ECO ISOZYME :  b3772  : PMID 2005118
ECO ISOZYME :  b3117  : PMID 7016853
ECO ISOZYME :  b2797  : PMID EcoCyc
ECO ISOZYME :  b1814  : PMID EcoCyc
///
EC :           5.1.1.1
NAME :         Alanine racemase
ECOLI GENES :  b1190
ECOLI GENES :  b4053
ECO ISOZYME :  b1190 : PMID 3920477 
ECO ISOZYME :  b4053 : PMID 3920477
///
EC :           5.1.3.4
NAME :         L-ribulose-phosphate 4-epimerase
ECOLI GENES :  b0061
ECOLI GENES :  b3583
ECOLI GENES :  b4198
ECO ISOZYME :  b0061 : PMID 10913097
ECO ISOZYME :  b3583 : PMID 10913097
ECO ISOZYME :  b4198 : PMID 10913097
///
EC :           5.2.1.8
NAME :         Peptidylprolyl isomerase
ECOLI GENES :  b3363
ECOLI GENES :  b0028
ECOLI GENES :  b3347
ECOLI GENES :  b0525
ECOLI GENES :  b0441
ECOLI GENES :  b3349
ECOLI GENES :  b3775
ECOLI GENES :  b4207
ECOLI GENES :  b0053
ECO ISOZYME :  b3363 : PMID 1606970 
ECO ISOZYME :  b0028 : PMID 1606970
ECO ISOZYME :  b3347 : PMID 1606970
///
EC :           5.3.1.6
NAME :         Ribose-5-phosphate isomerase
ECOLI GENES :  b2914
ECOLI GENES :  b4090
ECO ISOZYME :  b2914 : PMID 8576032
ECO ISOZYME :  b4090 : PMID 8576032
///
EC :           5.3.4.1
NAME :         Protein disulfide-isomerase
ECOLI GENES :  b2893
ECOLI GENES :  b0604
ECO ISOZYME :  b2893 : PMID 10841975 7536035
ECO ISOZYME :  b0604 : PMID 9383195 10075670 10841975 10788443
///
EC :           5.4.2.1
NAME :         Phosphoglycerate mutase
ECOLI GENES :  b0638
ECOLI GENES :  b3612
ECOLI GENES :  b4395
ECOLI GENES :  b0755
ECO NO :       b0638 : PMID  EcoCyc
ECO ISOZYME :  b4395 : PMID 0437801
ECO ISOZYME :  b3612 : PMID 0437801
ECO ISOZYME :  b0755 : PMID 0437801
///
EC :           5.4.4.2
NAME :         Isochorismate synthase
ECOLI GENES :  b0593
ECOLI GENES :  b2265
ECO ISOZYME :  b0593 : PMID 8764478 9150206 8549818
ECO ISOZYME :  b2265 : PMID 8764478 9150206 8549818
///
EC :           5.4.99.5
NAME :         Chorismate mutase
ECOLI GENES :  b2599
ECOLI GENES :  b2600
ECO ISOZYME :  b2599 : PMID 6395895
ECO ISOZYME :  b2600 : PMID 6395895
///
EC :           6.1.1.6
NAME :         Lysine--tRNA ligase
ECOLI GENES :  b4155
ECOLI GENES :  b4129
ECOLI GENES :  b2890
ECO ISOZYME :  b4155 : PMID EcoCyc
ECO ISOZYME :  b4129 : PMID 2183178
ECO ISOZYME :  b2890 : PMID 2183178
///
EC :           6.3.2.4
NAME :         D-alanine--D-alanine ligase
ECOLI GENES :  b0092
ECOLI GENES :  b0381
ECO ISOZYME :  b0092 : PMID 1993184
ECO ISOZYME :  b0381 : PMID 1993184
///
