# Supplementary material for: Preferential attachment in the evolution of metabolic networks
Source: BMC Genomics. 2005 Nov 10;6:159. doi: 10.1186/1471-2164-6-159 (PMC1316878; doi:10.1186/1471-2164-6-159)
Supplement: Additional File 2 — S. cerevisiae isozymes Flat file containing a simple list of the isozymes in S. cerevisiae. [file 1471-2164-6-159-S2.txt]

EC :           1.1.1.1
NAME :         Alcohol dehydrogenase
YEAST GENES :  P38113
YEAST GENES :  P00330
YEAST GENES :  P07246
YEAST GENES :  P32771
YEAST GENES :  P00331
YEAST GENES :  P10127
SCE ISOZYME :  P00330 : PMID 6279086 12702265
SCE ISOZYME :  P07246 : PMID 2943982 12702265
SCE ISOZYME :  P32771 : PMID 8483449
SCE ISOZYME :  P00331 : PMID 6337160 6279086 12702265
SCE ISOZYME :  P10127 : PMID 2823079
SCE NO      :  P38113 : SGD
///
EC :           1.1.1.8
NAME :         Glycerol-3-phosphate dehydrogenase (NAD)
YEAST GENES :  P41911
YEAST GENES :  Q00055
SCE ISOZYME :  P41911 : PMID 7476212
SCE ISOZYME :  Q00055 : PMID 8196651 1676389
///
EC :           1.1.1.34
NAME :         Hydroxymethylglutaryl-CoA reductase (NADPH2)
YEAST GENES :  P12683
YEAST GENES :  P12684
SCE ISOZYME :  P12683 : PMID 3526336
SCE ISOZYME :  P12684 : PMID 3526336
///
EC :           1.1.1.37
NAME :         Malate dehydrogenase
YEAST GENES :  P22133
YEAST GENES :  P17505
YEAST GENES :  P32419
SCE ISOZYME :  P22133 : PMID 3552052
SCE ISOZYME :  P32419 : PMID 1447211
SCE ISOZYME :  P17505 : PMID 3552052
///
EC :           1.1.1.42
NAME :         Isocitrate dehydrogenase (NADP)
YEAST GENES :  P53982
YEAST GENES :  P21954
YEAST GENES :  P28241
YEAST GENES :  P41939
SCE ISOZYME :  P53982 : PMID 9175438
SCE ISOZYME :  P21954 : PMID 198998
SCE ISOZYME :  P41939 : PMID 8068643
SCE NO      :  P28241 : SGD 
///
EC :           1.1.1.44
NAME :         Phosphogluconate dehydrogenase (decarboxylating)
YEAST GENES :  P53319
YEAST GENES :  P38720
SCE ISOZYME :  P38720 : PMID 1328471
SCE ISOZYME :  P53319 : PMID 1328471
///
EC :           1.1.1.95
NAME :         Phosphoglycerate dehydrogenase
YEAST GENES :  P40510
YEAST GENES :  P40054
SCE ISOZYME :  P40510 : PMID 12525494
SCE ISOZYME :  P40054 : PMID 12525494
///
EC :           1.2.1.3
NAME :         Aldehyde dehydrogenase (NAD)
YEAST GENES :  P47771
YEAST GENES :  P54114
YEAST GENES :  P46367
YEAST GENES :  P40047
YEAST GENES :  P54115
SCE ISOZYME :  P46367 : PMID 9675847
SCE ISOZYME :  P54115 : PMID 9473035 9392076
SCE ISOZYME :  P40047 : PMID 9059631 9473035 
SCE ISOZYME :  P47771 : PMID 10407263 8801420
SCE ISOZYME :  P54114 : PMID 10407263
///
EC :           1.2.1.5
NAME :         Aldehyde dehydrogenase [NAD(P)]
YEAST GENES :  P47771
YEAST GENES :  P40047
YEAST GENES :  P46367
YEAST GENES :  P54114
SCE ISOZYME :  P47771 : PMID 10407263 8801420
SCE ISOZYME :  P40047 : PMID 9059631 9473035 
SCE ISOZYME :  P46367 : PMID 9675847
SCE ISOZYME :  P54114 : SGD
///
EC :           1.2.1.12
NAME :         Glyceraldehyde-3-phosphate dehydrogenase (phosphorylating)
YEAST GENES :  P00358
YEAST GENES :  P00360
YEAST GENES :  P00359
SCE ISOZYME :  P00358 : PMID 6244283 7737086 3905788
SCE ISOZYME :  P00359 : PMID 3905788 385592
SCE ISOZYME :  P00360 : PMID 3905788
///
EC :           1.4.1.4
NAME :         Glutamate dehydrogenase (NADP)
YEAST GENES :  P39708
YEAST GENES :  P07262
SCE ISOZYME :  P39708 : PMID SGD 9287019
SCE ISOZYME :  P07262 : PMID SGD 2989290
///
EC :           1.5.1.5
NAME :         Methylenetetrahydrofolate dehydrogenase (NADP)
YEAST GENES :  P07245
YEAST GENES :  P09440
SCE ISOZYME :  P07245 : PMID 3514599 2541774
SCE ISOZYME :  P09440 : PMID 2836393 3528153
///
EC :           1.5.1.20
NAME :         Methylenetetrahydrofolate reductase 2
YEAST GENES :  P53128
YEAST GENES :  P46151
SCE ISOZYME :  P53128 : PMID 10600168 8896269
SCE ISOZYME :  P46151 : PMID 6095044 10600168
///
EC :           1.6.4.5
NAME :         Thioredoxin reductase 2
YEAST GENES :  P38816
YEAST GENES :  P29509
SCE ISOZYME :  P38816 : PMID 11169101 10037727
SCE ISOZYME :  P29509 : PMID 11169101 10037727
///
EC :           1.6.99.1
NAME :         NADPH dehydrogenase 2/3
YEAST GENES :  YHR179W
YEAST GENES :  YPL171C
SCE ISOZYME :  YPL171C : PMID 7836424
SCE ISOZYME :  YHR179W : PMID 8454584
///
EC :           1.6.99.3
NAME :         NADH dehydrogenase 
YEAST GENES :  YMR145C
YEAST GENES :  YDL085W
YEAST GENES :  YKL192C
YEAST GENES :  YML120C
SCE ISOZYME :  YML120C : PMID 1900238 
SCE ISOZYME :  YKL192C : PMID 8595652
SCE ISOZYME :  YDL085W : PMID 9696750
SCE ISOZYME :  YMR145C : SGD 
///
EC :           1.8.1.9
NAME :         Thioredoxin reductase 1, 2
YEAST GENES :  P38816
YEAST GENES :  P29509
SCE ISOZYME :  P38816 : PMID 10037727
SCE ISOZYME :  P29509 : PMID 10037727
///
EC :           1.11.1.6
NAME :         Hydroperoxidase
YEAST GENES :  P06115
YEAST GENES :  P15202
SCE ISOZYME :  P06115 : Expasy
SCE ISOZYME :  P15202 : Expasy
///
EC :           1.11.1.9
NAME :         Glutathione peroxidase
YEAST GENES :  P36014
YEAST GENES :  P38143
YEAST GENES :  P40581
SCE ISOZYME :  P36014 : PMID 12684511
SCE ISOZYME :  P38143 : PMID 12684511
///
EC :           1.15.1.1
NAME :         Superoxide dismutase
YEAST GENES :  YJR104C
YEAST GENES :  YHR008C
SCE ISOZYME :  YJR104C : PMID 3290902 
SCE ISOZYME :  YHR008C : PMID 238997
///
EC :           2.1.2.1
NAME :         Glycine hydroxymethyltransferase
YEAST GENES :  P37291
YEAST GENES :  P37292
SCE ISOZYME :  P37291 : PMID 8852837
SCE ISOZYME :  P37292 : PMID 8852837
///
EC :           2.1.2.3
NAME :         Phosphoribosylaminoimidazolecarboxamide formyltransferase
YEAST GENES :  P38009
YEAST GENES :  P54113
SCE ISOZYME :  P38009 : PMID 10877846
SCE ISOZYME :  P54113 : PMID 10877846
///
EC :           2.2.1.1
NAME :         Transketolase
YEAST GENES :  P33315
YEAST GENES :  P23254
SCE ISOZYME :  P33315 : PMID 7916691
SCE ISOZYME :  P23254 : PMID 8226984
///
EC :           2.3.1.7
NAME :         Carnitine O-acetyltransferase
YEAST GENES :  YAR035W
YEAST GENES :  YML042W
SCE ISOZYME :  YAR035W : PMID 11329169
SCE ISOZYME :  YML042W : PMID 11329169
///
EC :           2.3.1.26
NAME :         Sterol O-acyltransferase
YEAST GENES :  P53629
YEAST GENES :  YCR048W
YEAST GENES :  YNR019W
SCE ISOZYME :  P53629  : PMID 10672016 
SCE ISOZYME :  YCR048W : PMID 10672016
///
EC :           2.3.1.84
NAME :         Alcohol O-acetyltransferase
YEAST GENES :  YOR377W
YEAST GENES :  YGR177C
SCE ISOZYME :  YOR377W : PMID 12957907 
SCE ISOZYME :  YGR177C : PMID 12957907 
///
EC :           2.3.1.88
NAME :         Peptide a-N-acetyltransferase
YEAST GENES :  YDL040C
YEAST GENES :  YGR147C
SCE ISOZYME :  YDL040C : PMID 1600941
SCE ISOZYME :  YGR147C : PMID 8175741 
///
EC :           2.3.3.1
NAME :         Citrate (Si)-synthase
YEAST GENES :  YPR001W
YEAST GENES :  YCR005C
YEAST GENES :  YNR001C
SCE ISOZYME :  YPR001W  : PMID 9175438
SCE ISOZYME :  YCR005C  : PMID  3540614 9175438
SCE ISOZYME :  YNR001C  : PMID  3540614 9175438
///
EC :           2.3.3.13
NAME :         2-isopropylmalate synthase
YEAST GENES :  Q12166
YEAST GENES :  P06208 
SCE ISOZYME :  Q12166 : PMID  3275644 10790691
SCE ISOZYME :  P06208 : PMID  3275644 10790691
///
EC :           2.3.3.14
NAME :         Homocitrate synthase
YEAST GENES :  P48570
YEAST GENES :  Q12122
SCE ISOZYME :  P48570 : PMID 10103047
SCE ISOZYME :  Q12122 : PMID 10103047
///
EC :           2.4.1.11
NAME :         Glycogen(starch) synthase
YEAST GENES :  P27472
YEAST GENES :  P23337
SCE ISOZYME :  P27472 : PMID 1908457
SCE ISOZYME :  P23337 : PMID  2123485 1908457 
///
EC :           2.4.1.16
NAME :         Chitin synthase
YEAST GENES :  P14180
YEAST GENES :  YBR023C
YEAST GENES :  YNL192W
SCE ISOZYME :  P14180  : PMID 7952171 999031 2533436 
SCE ISOZYME :  YBR023C : PMID 999031
SCE ISOZYME :  YNL192W : PMID 7952171 999031 2533436 
///
EC :           2.4.1.109
NAME :         Dolichyl-phosphate-mannose-protein mannosyltransferase
YEAST GENES :  P52867
YEAST GENES :  P46971
YEAST GENES :  P33775
YEAST GENES :  Q06644
YEAST GENES :  P42934
YEAST GENES :  P47190
YEAST GENES :  P31382
SCE ISOZYME :  P52867 : PMID 8918452 
SCE ISOZYME :  P46971 : PMID 8918452 8585318  
SCE ISOZYME :  P33775 : PMID 8918452 
SCE ISOZYME :  Q06644 : PMID 8918452 
SCE ISOZYME :  P42934 : PMID 8918452 8585318
SCE ISOZYME :  P47190 : PMID 8918452 
SCE ISOZYME :  P31382 : PMID 8918452 
///
EC :           2.4.2.10
NAME :         Orotate phosphoribosyltransferase
YEAST GENES :  YMR271C
YEAST GENES :  YML106W
SCE ISOZYME :  YMR271C : PMID 2679804
SCE ISOZYME :  YML106W : PMID 2679804
///
EC :           2.5.1.6
NAME :         Methionine adenosyltransferase
YEAST GENES :  P19358
YEAST GENES :  P10659
SCE ISOZYME :  P19358 : PMID 1903502 3072475
SCE ISOZYME :  P10659 : PMID 1903502 3072475
///
EC :           2.5.1.18
NAME :         Glutathione transferase
YEAST GENES :  Q12390
YEAST GENES :  P40582
SCE ISOZYME :  Q12390 : PMID 9792709
SCE ISOZYME :  P40582 : PMID 9792709
///
EC :           2.5.1.54
NAME :         3-deoxy-7-phosphoheptulonate synthase
YEAST GENES :  P14843
YEAST GENES :  P32449
SCE ISOZYME :  P14843 : PMID 2880280
SCE ISOZYME :  P32449 : PMID 2880280
///
EC :           2.6.1.1
NAME :         Aspartate transaminase
YEAST GENES :  P23542
YEAST GENES :  Q01802
SCE ISOZYME :  P23542 : PMID 1859361
SCE ISOZYME :  Q01802 : PMID 1482685
///
EC :           2.6.1.42
NAME :         Branched-chain-amino-acid transaminase
YEAST GENES :  P47176
YEAST GENES :  P38891
SCE ISOZYME :  P47176 : PMID 8798704
SCE ISOZYME :  P38891 : PMID 8798704
///
EC :           2.6.1.57
NAME :         Aromatic-amino-acid transaminase
YEAST GENES :  P53090
YEAST GENES :  P38840
SCE ISOZYME :  P53090 : PMID 9491083
SCE ISOZYME :  P38840 : PMID 9491083
///
EC :           2.7.1.1
NAME :         Hexokinase
YEAST GENES :  P04807
YEAST GENES :  YFR053C
SCE ISOZYME :  P04807  : PMID 12611889
SCE ISOZYME :  YFR053C : PMID 12611889
///
EC :           2.7.1.29
NAME :         Glycerone kinase
YEAST GENES :  YML070W
YEAST GENES :  YFL053W
SCE ISOZYME :  YML070W : PMID 12401799
SCE ISOZYME :  YFL053W : PMID 12401799
///
EC :           2.7.1.40
NAME :         Pyruvate kinase
YEAST GENES :  P52489
YEAST GENES :  P00549
SCE ISOZYME :  P52489 : PMID 12063246
SCE ISOZYME :  P00549 : PMID 12063246
///
EC :           2.7.1.67
NAME :         1-phosphatidylinositol 4-kinase
YEAST GENES :  YLR305C
YEAST GENES :  YNL267W
SCE ISOZYME :  YLR305C : PMID 12523934
SCE ISOZYME :  YNL267W : PMID 8194527  12523934
///
EC :           2.7.1.105
NAME :         6-phosphofructo-2-kinase
YEAST GENES :  YIL107C
YEAST GENES :  YOL136C
SCE ISOZYME :  YIL107C : PMID 8861205
SCE ISOZYME :  YOL136C : PMID 8861205
///
EC :           2.7.1.137
NAME :         Phosphatidylinositol 3-kinase
YEAST GENES :  YJR066W
YEAST GENES :  YKL203C
YEAST GENES :  YLR240W
SCE ISOZYME :  YJR066W : PMID 8186460
SCE ISOZYME :  YKL203C : PMID 8186460
SCE ISOZYME :  YLR240W : PMID 7989323
///
EC :           2.7.4.3
NAME :         Adenylate kinase
YEAST GENES :  P26364
YEAST GENES :  P07170
SCE ISOZYME :  P26364 : PMID 1620094
SCE ISOZYME :  P07170 : PMID 1620094
///
EC :           2.7.6.1
NAME :         Ribose-phosphate diphosphokinase
YEAST GENES :  P38620
YEAST GENES :  P32895
YEAST GENES :  Q12265
YEAST GENES :  P38063
YEAST GENES :  P38689
SCE ISOZYME :  P38620 : PMID 10212224
SCE ISOZYME :  P32895 : PMID 10212224
SCE ISOZYME :  Q12265 : PMID 10212224
SCE ISOZYME :  P38063 : PMID 10212224
SCE ISOZYME :  P38689 : PMID 10212224
///
EC :           2.7.7.53
NAME :         ATP adenylyltransferase
YEAST GENES :  YCL050C
YEAST GENES :  YDR530C
SCE ISOZYME :  YCL050C : PMID 2174863
SCE ISOZYME :  YDR530C : PMID 2556364  2174863
///
EC :           3.1.1.5
NAME :         Lysophospholipase
YEAST GENES :  YMR008C
YEAST GENES :  YOL011W
YEAST GENES :  YMR006C
SCE ISOZYME :  YMR008C : PMID 8051052
SCE ISOZYME :  YOL011W : PMID 10497163
SCE ISOZYME :  YMR006C : PMID 10497163
///
EC :           3.1.1.31
NAME :         6-phosphogluconolactonase
YEAST GENES :  YGR248W
YEAST GENES :  YNR034W
YEAST GENES :  YHR163W
YEAST GENES :  YCR073W-A
SCE ISOZYME :  YGR248W   : PMID 10518023 
SCE ISOZYME :  YNR034W   : PMID 10518023 
SCE ISOZYME :  YHR163W   : PMID 10518023 
SCE ISOZYME :  YCR073W-A : PMID 10518023 
///
EC :           3.1.2.6
NAME :         Hydroxyacylglutathione hydrolase
YEAST GENES :  Q05584
YEAST GENES :  Q12320
SCE ISOZYME :  Q05584 : PMID 9261170
SCE ISOZYME :  Q12320 : PMID 9261170
///
EC :           3.1.2.15
NAME :         Ubiquitin carboxyl-terminal hydrolase
YEAST GENES :  YBL067C
YEAST GENES :  YJL197W
YEAST GENES :  YNL186W
YEAST GENES :  YOR124C
YEAST GENES :  YER151C
YEAST GENES :  YBR058C
YEAST GENES :  YDL122W
YEAST GENES :  P53874
YEAST GENES :  YPL072W
YEAST GENES :  YMR223W
YEAST GENES :  YKR098C
YEAST GENES :  YER098W
YEAST GENES :  YMR304W
YEAST GENES :  YDR069C
YEAST GENES :  YFR010W
YEAST GENES :  YIL156W
YEAST GENES :  YER144C
SCE ISOZYME :  YBL067C : PMID 8982460 1429680 
SCE ISOZYME :  YJL197W : PMID 8982460 1429680 
SCE ISOZYME :  YNL186W : PMID 8982460 1429680 
SCE ISOZYME :  YOR124C : PMID 8982460 1429680 
SCE ISOZYME :  YOR124C : PMID 8982460 1429680 
SCE ISOZYME :  YER151C : PMID 8982460 1429680 
SCE ISOZYME :  YBR058C : PMID 8982460 1429680 
SCE ISOZYME :  YDL122W : PMID 8982460 1429680 
SCE ISOZYME :  P53874  : PMID 8982460 1429680 
SCE ISOZYME :  YPL072W : PMID 8982460 1429680 
SCE ISOZYME :  YMR223W : PMID 8982460 1429680 
SCE ISOZYME :  YKR098C : PMID 8982460 1429680 
SCE ISOZYME :  YER098W : PMID 8982460 1429680 
SCE ISOZYME :  YMR304W : PMID 8982460 1429680 
SCE ISOZYME :  YDR069C : PMID 8982460 1429680 
SCE ISOZYME :  YFR010W : PMID 8982460 1429680 
SCE ISOZYME :  YIL156W : PMID 8982460 1429680 
SCE ISOZYME :  YER144C : PMID 8982460 1429680 
///
EC :           3.1.3.2
NAME :         Acid phosphatase
YEAST GENES :  YAR071W
YEAST GENES :  YPR073C
YEAST GENES :  P52290
YEAST GENES :  YBR093C
YEAST GENES :  YHR215W
YEAST GENES :  YBR092C
YEAST GENES :  YDL024C
SCE ISOZYME :  YAR071W : PMID 2676709 2688928
SCE ISOZYME :  YPR073C : PMID 2676709 2688928
SCE ISOZYME :  P52290  : PMID 2676709 2688928
SCE ISOZYME :  YBR093C : PMID 2676709 2688928
SCE ISOZYME :  YHR215W : PMID 2676709 2688928
SCE ISOZYME :  YBR092C : PMID 2676709 2688928
SCE ISOZYME :  YDL024C : PMID 2676709 2688928
///
EC :           3.1.3.16
NAME :         Phosphoprotein phosphatase
YEAST GENES :  YDL047W
YEAST GENES :  YER133W
YEAST GENES :  YML057W
YEAST GENES :  P32945
YEAST GENES :  YBL056W
YEAST GENES :  YBR125C
YEAST GENES :  P23287
YEAST GENES :  YGR123C
YEAST GENES :  YLR433C
YEAST GENES :  YNR032W
YEAST GENES :  YDL188C
YEAST GENES :  P34221
YEAST GENES :  YDL134C
YEAST GENES :  YDL006W
YEAST GENES :  P53043
YEAST GENES :  YML016C
YEAST GENES :  YDR436W
YEAST GENES :  YDR075W
YEAST GENES :  YPL179W
YEAST GENES :  YER089C
SCE ISOZYME :  YDL047W : PMID SGD
SCE ISOZYME :  YER133W : PMID SGD
SCE ISOZYME :  YML057W : PMID SGD
///
EC :           3.1.3.33
NAME :         Polynucleotide 5'-triphosphatase
YEAST GENES :  YPL228W
YEAST GENES :  YMR180C
SCE ISOZYME :  YPL228W : PMID 11463793
SCE ISOZYME :  YMR180C : PMID 10219091
///
EC :           3.1.3.48
NAME :         Protein-tyrosine-phosphatase
YEAST GENES :  YDL230W
YEAST GENES :  P29461
YEAST GENES :  YFR028C
YEAST GENES :  YIL113W
YEAST GENES :  YNL053W
YEAST GENES :  YOR208W
YEAST GENES :  YPR073C
YEAST GENES :  YBR276C
YEAST GENES :  YIR026C
YEAST GENES :  YMR036C
YEAST GENES :  YER075C
YEAST GENES :  Q00684
SCE ISOZYME :  YDL230W : PMID 1649172
SCE ISOZYME :  P29461  : PMID 8395005
SCE ISOZYME :  YFR028C : PMID SGD 
///
EC :           3.1.3.68
NAME :         2-deoxyglucose-6-phosphatase
YEAST GENES :  YHR043C
YEAST GENES :  YHR044C
SCE ISOZYME :  YHR043C : PMID 8553694
SCE ISOZYME :  YHR044C : PMID 8553694
///
EC :           3.1.4.17
NAME :         3',5'-cyclic-nucleotide phosphodiesterase
YEAST GENES :  YOR360C
YEAST GENES :  YGL248W
SCE ISOZYME :  YOR360C : PMID 9880329
SCE ISOZYME :  YGL248W : PMID 9880329
///
EC :           3.2.1.3
NAME :         Glucan 1,4-a-glucosidase
YEAST GENES :  YIL099W
YEAST GENES :  YIR019C
YEAST GENES :  YDL037C
SCE ISOZYME :  YIL099W : PMID 9383611
SCE ISOZYME :  YIR019C : PMID 9383611
SCE NO      :  YDL037C : PMID SGD
///
EC :           3.2.1.28
NAME :         A,a-trehalase
YEAST GENES :  P32356
YEAST GENES :  P35172
YEAST GENES :  P48016
SCE ISOZYME :  P32356 : PMID 9308367
SCE NO      :  P35172 : PMID 9308367
SCE ISOZYME :  P48016 : PMID 9308367
///
EC :           3.4.11.18
NAME :         Methionyl aminopeptidase
YEAST GENES :  YLR244C
YEAST GENES :  YBL091C
SCE ISOZYME :  YLR244C : PMID 11811952
SCE ISOZYME :  YBL091C : PMID 11811952
///
EC :           3.5.1.1
NAME :         Asparaginase
YEAST GENES :  P38986
YEAST GENES :  P11163
SCE ISOZYME :  P38986 : PMID 8026756
SCE ISOZYME :  P11163 : PMID 8026756
///
EC :           3.5.1.41
NAME :         Chitin deacetylase
YEAST GENES :  YLR308W
YEAST GENES :  Q06702
SCE ISOZYME :  YLR308W : PMID 8940152
SCE ISOZYME :  Q06702  : PMID 8940152
///
EC :           3.5.4.4
NAME :         Adenosine deaminase
YEAST GENES :  P47058
YEAST GENES :  Q9URQ3
YEAST GENES :  P53065
SCE ISOZYME :  P47058 : PMID 10550050
SCE ISOZYME :  Q9URQ3 : PMID 10550050
SCE ISOZYME :  P53065 : PMID 9707437
///
EC :           3.5.4.9
NAME :         Methenyltetrahydrofolate cyclohydrolase
YEAST GENES :  P07245
YEAST GENES :  P09440
SCE ISOZYME :  P07245 : PMID 8464869
SCE ISOZYME :  P09440 : PMID 3528153
///
EC :           3.5.4.10
NAME :         IMP cyclohydrolase
YEAST GENES :  P38009
YEAST GENES :  P54113
SCE ISOZYME :  P38009 : PMID 10877846
SCE ISOZYME :  P54113 : PMID 10877846
///
EC :           3.6.1.1
NAME :         Inorganic diphosphatase
YEAST GENES :  P00817
YEAST GENES :  P28239
SCE ISOZYME :  P00817 : PMID 1648084
SCE ISOZYME :  P28239 : PMID 1648084
///
EC :           3.6.3.6
NAME :         H+-exporting ATPase
YEAST GENES :  YPL036W
YEAST GENES :  YGL008C
SCE ISOZYME :  YPL036W : PMID 8396147
SCE ISOZYME :  YGL008C : PMID 8396147
///
EC :           3.6.3.8
NAME :         Ca2+-transporting ATPase
YEAST GENES :  YGL006W
YEAST GENES :  YMR162C
YEAST GENES :  YGL167C
SCE ISOZYME :  YGL006W : PMID 7507493
SCE ISOZYME :  YMR162C : PMID SGD
SCE ISOZYME :  YGL167C : PMID 7507493
///
EC :           4.1.1.1
NAME :         Pyruvate decarboxylase
YEAST GENES :  Q07471
YEAST GENES :  P06169
YEAST GENES :  P16467
YEAST GENES :  P26263
YEAST GENES :  P16451
YEAST GENES :  Q06408
SCE ISOZYME :  Q07471  : PMID 10231381
SCE ISOZYME :  P06169  : PMID 10231381
SCE ISOZYME :  P16467  : PMID 10231381
SCE ISOZYME :  P26263  : PMID 10231381
SCE ISOZYME :  P16451  : PMID 10231381
SCE ISOZYME :  Q06408  : PMID 10231381
///
EC :           4.1.1.65
NAME :         Phosphatidylserine decarboxylase
YEAST GENES :  P39006
YEAST GENES :  P53037
SCE ISOZYME :  P39006  : PMID 11602607
SCE ISOZYME :  P53037  : PMID 11602607
///
EC :           4.2.1.3
NAME :         Aconitate hydratase
YEAST GENES :  YJL200C
YEAST GENES :  YLR304C
SCE ISOZYME :  YJL200C : PMID 9175438
SCE ISOZYME :  YLR304C : PMID 9175438
///
EC :           4.2.1.11
NAME :         Phosphopyruvate hydratase
YEAST GENES :  P00924
YEAST GENES :  P42222
YEAST GENES :  Q12007
YEAST GENES :  P00925
SCE ISOZYME :  P00924  : PMID 6282834 7785338
SCE ISOZYME :  P42222  : PMID 6282834 7785338
SCE ISOZYME :  P00925  : PMID 6282834 7785338
SCE ISOZYME :  Q12007  : PMID 6282834 7785338
///
EC :           4.2.99.18
NAME :         DNA-(apurinic or apyrimidinic site) lyase
YEAST GENES :  YAL015C
YEAST GENES :  YBL019W
YEAST GENES :  YML060W
YEAST GENES :  YKL114C
SCE ISOZYME :  YAL015C : PMID 1693433 14500818 
SCE ISOZYME :  YBL019W : PMID 1693433 14500818
SCE ISOZYME :  YML060W : PMID 1693433 14500818
SCE ISOZYME :  YKL114C : PMID 1693433 14500818
///
EC :           4.3.1.19
NAME :         Threonine ammonia-lyase
YEAST GENES :  P00927
YEAST GENES :  P25379
SCE ISOZYME :  P00927 : : PMID 1628804
SCE ISOZYME :  P25379 : : PMID 1628804
///
EC :           5.2.1.8
NAME :         Peptidylprolyl isomerase
YEAST GENES :  YLR449W
YEAST GENES :  YDR519W
YEAST GENES :  YNL135C
YEAST GENES :  YML074C
YEAST GENES :  YDR304C
YEAST GENES :  YNR028W
YEAST GENES :  YJR032W
YEAST GENES :  P25719
YEAST GENES :  P20081
YEAST GENES :  P53728
YEAST GENES :  YDR155C
YEAST GENES :  YJR017C
YEAST GENES :  P35176
YEAST GENES :  YML078W
YEAST GENES :  P38911
YEAST GENES :  YHR057C
YEAST GENES :  P32472
YEAST GENES :  YLR216C
YEAST GENES :  YCR069W
SCE ISOZYME :  YLR449W  : PMID 9867817
SCE ISOZYME :  YDR519W  : PMID 9867817
SCE ISOZYME :  YNL135C  : PMID 9867817
///
EC :           5.3.4.1
NAME :         Protein disulfide-isomerase
YEAST GENES :  YDR518W
YEAST GENES :  YOR288C
YEAST GENES :  YCL043C
YEAST GENES :  YIL005W
SCE ISOZYME :  YDR518W  : PMID 11157982
SCE ISOZYME :  YOR288C  : PMID 11157982
SCE ISOZYME :  YCL043C  : PMID 11157982
SCE ISOZYME :  YIL005W  : PMID 11157982
///
EC :           5.4.2.2
NAME :         Phosphoglucomutase
YEAST GENES :  P37012
YEAST GENES :  P33401
SCE ISOZYME :  P37012 : PMID 8119301
SCE ISOZYME :  P33401 : PMID 8119301
///
EC :           6.1.1.1
NAME :         Tyrosine--tRNA ligase
YEAST GENES :  P48527
YEAST GENES :  P36421
SCE ISOZYME :  P48527 : PMID 8509419
SCE ISOZYME :  P36421 : PMID 8509419
///
EC :           6.1.1.2
NAME :         Tryptophan--tRNA ligase
YEAST GENES :  P04803
YEAST GENES :  Q12109
SCE ISOZYME :  P04803 : PMID 9046085
SCE ISOZYME :  Q12109 : PMID 9046085
///
EC :           6.1.1.3
NAME :         Threonine--tRNA ligase
YEAST GENES :  YIL078W
YEAST GENES :  YKL194C
SCE ISOZYME :  YIL078W  : PMID 299911 2995918
SCE ISOZYME :  YKL194C  : PMID 299911 2995918
///
EC :           6.1.1.4
NAME :         Leucine--tRNA ligase
YEAST GENES :  YLR382C
YEAST GENES :  YPL160W
SCE ISOZYME :  YLR382C  : PMID 1990003
SCE ISOZYME :  YPL160W  : PMID 1990003
///
EC :           6.1.1.5
NAME :         Isoleucine--tRNA ligase
YEAST GENES :  YPL040C
YEAST GENES :  YBL076C
SCE ISOZYME :  YPL040C  : PMID 7607232
SCE ISOZYME :  YBL076C  : PMID 7607232
///
EC :           6.1.1.10
NAME :         Methionine--tRNA ligase
YEAST GENES :  YGR171C
YEAST GENES :  YGR264C
SCE ISOZYME :  YGR171C  : PMID 2645139
SCE ISOZYME :  YGR264C  : PMID 2645139
///
EC :           6.1.1.12
NAME :         Aspartate--tRNA ligase
YEAST GENES :  YLL018C
YEAST GENES :  YPL104W
SCE ISOZYME :  YLL018C  : PMID 3902099 2668951 
SCE ISOZYME :  YPL104W  : PMID 3902099 2668951 
/// 
EC :           6.1.1.17
NAME :         Glutamate--tRNA ligase
YEAST GENES :  YGL245W
YEAST GENES :  YOL033W
SCE ISOZYME :  YGL245W   : PMID  7607232
SCE ISOZYME :  YOL033W   : PMID  7607232
///
EC :           6.1.1.19
NAME :         Arginine--tRNA ligase
YEAST GENES :  YHR091C
YEAST GENES :  Q05506
SCE ISOZYME :  YHR091C  : PMID 7607232 
SCE ISOZYME :  Q05506   : PMID 7607232 
///
EC :           6.1.1.20
NAME :         Phenylalanine--tRNA ligase
YEAST GENES :  YLR060W
YEAST GENES :  YPR047W
YEAST GENES :  YFL022C
SCE ISOZYME :  YLR060W  : PMID 3049607 3029120
SCE ISOZYME :  YPR047W  : PMID 3049607 3029120
SCE ISOZYME :  YFL022C  : PMID 3049607 3029120
///
EC :           6.1.1.22
NAME :         Asparagine--tRNA ligase
YEAST GENES :  YCR024C
YEAST GENES :  YHR019C
SCE ISOZYME :  YCR024C  : PMID 9605503
SCE ISOZYME :  YHR019C  : PMID 9605503
///
EC :           6.2.1.1
NAME :         Acetate--CoA ligase
YEAST GENES :  Q01574
YEAST GENES :  P52910
SCE ISOZYME :  Q01574  : PMID 8910545
SCE ISOZYME :  P52910  : PMID 8910545
///
EC :           6.2.1.3
NAME :         Long-chain-fatty-acid--CoA ligase
YEAST GENES :  P38225
YEAST GENES :  P39002
YEAST GENES :  P39518
YEAST GENES :  P30624
YEAST GENES :  P47912
SCE ISOZYME :  P38225  : PMID 8206942 7650027
SCE ISOZYME :  P39002  : PMID 8206942 7650027
SCE ISOZYME :  P39518  : PMID 8206942 7650027
SCE ISOZYME :  P30624  : PMID 8206942 7650027
SCE ISOZYME :  P47912  : PMID 8206942 7650027
///
EC :           6.3.4.2
NAME :         CTP synthase
YEAST GENES :  YJR103W
YEAST GENES :  YBL039C
SCE ISOZYME :  YJR103W   : PMID 1753946 8121398
SCE ISOZYME :  YBL039C   : PMID 1753946 8121398
///
EC :           6.3.4.3
NAME :         Formate--tetrahydrofolate ligase
YEAST GENES :  P07245
YEAST GENES :  P09440
SCE ISOZYME :  P07245  : PMID 3528153
SCE ISOZYME :  P09440  : PMID 3528153
///
EC :           6.3.5.4
NAME :         Asparagine synthase (glutamine-hydrolysing)
YEAST GENES :  P49089
YEAST GENES :  P49090
SCE ISOZYME :  P49089  : PMID 8951815
SCE ISOZYME :  P49090  : PMID 8951815
///
EC :           6.4.1.1
NAME :         Pyruvate carboxylase
YEAST GENES :  P11154
YEAST GENES :  P32327
SCE ISOZYME :  P11154  : PMID 2039506
SCE ISOZYME :  P32327  : PMID 2039506
///
EC :           6.5.1.1
NAME :         DNA ligase (ATP)
YEAST GENES :  YDL164C
YEAST GENES :  YOR005C
SCE ISOZYME :  YOR005C  : PMID 9271115
SCE ISOZYME :  YDL164C  : PMID 9271115
///
